# Supplementary material for: Neoteric Biofilms Applied to Enhance the Safety Characteristics of Ras Cheese during Ripening
Source: Foods. 2023 Sep 24;12(19):3548. doi: 10.3390/foods12193548 (PMC10572299; doi:10.3390/foods12193548)
Supplement: Supplementary file 1 [file foods-12-03548-s001.zip]

Archive with 1 entries (1 files):
- foods-2595485-supplementary.pdf
